# Supplementary material for: Contrasting the Genetic Patterns of Microbial Communities in Soda Lakes with and without Cyanobacterial Bloom
Source: Front Microbiol. 2018 Feb 22;9:244. doi: 10.3389/fmicb.2018.00244 (PMC5827094; doi:10.3389/fmicb.2018.00244)
Supplement: Supplementary file 2 [file Table_2.xlsx]

## Sheet: Suppl. Table 2
Supplementary Table 2. Taxonomic assignments for the sequences linked to N, S and As metabolism in the two studied soda lakes, mapped using the SEED genomic approach and the FOCUS tool.
Nitrogen
Biological Nitrogen Fixation (BNF)
Phyllum/Class	Order	Predicted Organism	Estimated Abundance (%)
			PAB	PAS	PMB	PMS	VAB	VAS	VMB	VMS
Actinobacteria	Acidimicrobiales	Acidimicrobium		3.29214	2.47185	4.8334
		Ilumatobacter		1.03238	2.719
	Actinomycetales	Corynebacterium								1.0334
		Jonesia		1.34806			10.1005	9.55108	8.67219	7.84291
		Kytococcus		1.34772
		Mycobacterium				1.07885
		Nocardioides			1.47691
		Rhodococcus				3.39932
	Bifidobacteriales	Bifidobacterium	2.56176	3.71691	3.3217	1.82964
Alphaproteobacteria	Rhizobiales	Pelagibacterium			7.04471	2.13089
		Oligotropha		6.52692
	Rhodobacterales	Rhodobacter			2.22193	3.21595
	Rhodospirillales	Acidiphilium	1.29996		1.09878
		Magnetospirillum					1.13003
	Sphingomonadales	Novosphingobium	2.67056	1.35722		1.23388
		Sphingopyxis				3.24797
		Ruegeria	1.79237
Aquifaceae	Aquificales	Thermocrinis					1.47178
Bacteroidetes	Cytophagales	Salinibacter	1.05577		1.7854
	Flavobacteriales	Fluviicola	1.28195	6.56823		2.4057
		Ornithobacterium				1.34881
Betaproteobacteria	Burkholderiales	Acidovorax		2.08139		1.66739
		Burkholderia	5.23824	2.17331		5.02872
		Cupriavidus	2.20096
		Leptothrix	2.69971
		Taylorella		1.83285
		Variovorax			1.09409	1.60702
	Nitrosomonadales	Nitrosomonas	2.66294		2.3945
Chlorobi	Chlorobiales	Chlorobium	1.08283		1.2472
		Chloroherpeton		1.77912		2.07394
		Pelodictyon	3.62535			1.83115
	Ignavibacteriales	Ignavibacterium			2.60009	2.97939
Cloroflexi	Caldilineales	Caldilinea	1.19775		1.49831
	Chloroflexales	Roseiflexus			1.10437
	Sphaerobacterales	Sphaerobacter			1.48665
Cyanobacteria	Chroococcales	Gloeocapsa					1.40704		1.92245	1.99006
	Nostocales	Anabaenopsis					44.65	48.4	47.55	47.86
	Oscillatoriales	Oscillatoria			1.28105
	Synechococcales	Synechococcus		8.95464				1.16177
Deltaproteobacteria	Desulfovibrionales	Desulfovibrio			1.25675
	Myxococcales	Anaeromyxobacter	2.34851	3.46867	4.59246	2.83646
		Sorangium	8.31295	2.77375	3.49958	1.05653
	Syntrophobacterales	Desulfomonile	4.68869	1.14462	7.3706	9.40926
		Syntrophobacter	3.48645		2.4391
Firmicutes	Bacillales	Alicyclobacillus	11.1441	4.68227	9.71723	4.7155
		Exiguobacterium			2.45989
		Kyrpidia	1.12399
	Lactobacillales	Lactobacillus					3.17984	2.75317	3.78893	3.42151
	Thermoanaerobacterales	Coprothermobacter					16.4881	15.8947	16.6139	16.1111
Gammaproteobacteria	Cellvibrionales	Simiduia				2.13491
	Chromatiales	Thioalkalivibrio	1.59562		2.82976
	Pasteurellales	Gallibacterium	3.88004	11.1982	2.12599	2.319
		Mannheimia	1.72204
		Aggregatibacter			1.9405
	Vibrionales	Vibrio					2.13266	3.04546		1.72348
	Xanthomonadales	Xanthomonas	1.76666		2.55081
Gemmatimonadetes	Gemmatimonadales	Gemmatimonas	10.8542	5.19475	7.96964	14.6874
Planctomycetes	Planctomycetales	Pirellula	3.86341	2.83893	2.12827	6.84111
	Planctomycetales	Planctomyces	3.45343		1.38637
	Planctomycetales	Rhodopirellula	1.47711	2.25335	1.21918	1.47923
Spirochaetes	Spirochaetales	Leptospira				2.14612
		Sphaerochaeta					4.65644	6.67362	7.20137	6.43364
		Turneriella				1.18719
Verrucomicrobia	Opitutales	Opitutus	2.32642
Ammonia Assimilation
Phyllum/Class	Order	Predicted Organism	Estimated Abundance (%)
			PAB	PAS	PMB	PMS	VAB	VAS	VMB	VMS
Acidobacteria	Acidobacteriales	Candidatus_Koribacter	6.76192	4.19329	6.29293	3.1387
Actinobacteria	Acidimicrobiales	Acidimicrobium		1.28725		1.80835
		Ilumatobacter	4.41439	4.48916	4.42108	1.80919
	Actinomycetales	Arthrobacter	1.90041	4.01043	3.17341	5.37108	2.7209	2.83272	3.10468	4.03569
		Corynebacterium		2.421			10.0678	11.0801	8.19086	10.0904
		Jonesia					3.52232	6.60068	5.06921	4.5139
		Mycobacterium					2.37627
	Bifidobacteriales	Bifidobacterium	10.0977	11.1889	7.83957	10.3963		1.57888	4.45293	1.52316
	‎Coriobacteriales	Gordonibacter	3.51457		3.66922
Alphaproteobacteria	Rhizobiales	Bradyrhizobium	6.63532		5.18454
		Mesorhizobium	7.9706	5.27734	9.04721	6.03401	4.15436	1.02752
	Rhodobacterales	Maricaulis		3.23989		2.1582
		Rhodobacter	3.72286	3.29103	3.3588	4.44322
		Ruegeria		2.15576
	Rhodospirillales	Magnetospirillum		1.88157			2.88626	2.68365	2.52262
Betaproteobacteria	Burkholderiales	Leptothrix							1.80643	2.45236
		Polynucleobacter		2.75224
		Variovorax	9.12624	9.02613	11.1411	12.22	3.60208	1.91008		1.79418
	Nitrosomonadales	Sideroxydans		6.71009		4.78365
	Rhodocyclales	Thauera	9.88232	6.35945	7.26724	6.01666	5.71044	4.09592	4.44595	3.60782
Chlorobi	Chlorobiales	Chlorobaculum	1.65294	2.31921	1.30808	1.66935
Cyanobacteria	Nostocales	Anabaenopsis					17.84	19.69	18.75	20.68
		Calothrix					3.63028		3.99938	5.00556
	Oscillatoriales	Arthrospira					9.88717	13.7788	14.5258	13.7682
		Geitlerinema						1.01633	1.93026	1.0443
	Synechococcales	Synechococcus					5.94273	6.78223	7.93079	7.04033
Deinococcus-Thermus	Thermales	Oceanithermus	1.56256
		Meiothermus					4.21052	3.96065	2.26768	2.50709
Deltaproteobacteria	Bdellovibrionales	Bdellovibrio	1.3925		2.16186	2.67215
	Desulfovibrionales	Desulfovibrio		1.24622	1.79824	2.46288
	Desulfuromonadales	Geobacter					1.65705
Firmicutes	Bacillales	Alicyclobacillus	1.90145		1.71829
		Exiguobacterium		1.82616
	Lactobacillales	Lactobacillus	2.32839		2.75275		1.68433	2.34905	3.0135	2.50952
	Thermoanaerobacterales	Coprothermobacter					10.4766	10.9622	12.2371	12.1755
Gammaproteobacteria	Alteromonadales	Shewanella						1.23876
	Chromatiales	Allochromatium	1.35024
		Halothiobacillus	1.34649		1.99133	1.54145	5.97214	2.72216
		Thioalkalivibrio	3.39577	4.81458	3.48932	7.51422
	Oceanospirillales	Halomonas		1.10293
	Pseudomonadales	Pseudomonas	4.21638		4.95012	1.3694			1.0369	1.18374
	Thiotrichales	Thioalkalimicrobium		1.86225
Gemmatimonadetes	Gemmatimonadales	Gemmatimonas	3.36743	7.46939	3.35444	5.65357
Thermotogae	Thermotogales	Thermotoga	3.05584	3.35052	2.97593	3.51838
Ammonification
Phyllum/Class	Order	Predicted Organism	Estimated Abundance (%)
			PAB	PAS	PMB	PMS	VAB	VAS	VMB	VMS
Acidobacteria	Acidobacteriales	Terriglobus			1.77505
Actinobacteria	Actinomycetales	Arthrobacter			1.98144
		Corynebacterium		1.33801		2.74698	5.18137	5.01438	4.28685	4.98844
		Jonesia			2.57258
		Microlunatus			1.93638
		Mycobacterium	3.82064
		Propionibacterium	3.83137	5.17008	3.47639	6.54917
	Bifidobacteriales	Bifidobacterium	10.2104	16.7363	12.0914	12.6716	3.08967	2.15722	2.55164
	Coriobacteriales	Eggerthella	2.30351		3.42081
		Gordonibacter	1.46493
Alphaproteobacteria	Rhizobiales	Bradyrhizobium	7.545	5.90121	4.97776
	Rhodospirillales	Magnetospirillum		2.87997			4.84448	3.39272	4.15454	4.08091
		Tistrella		2.15512
Aquificae	Aquificales	Aquifex						1.36022
Bacteroidetes	Bacteroidales	Prevotella		1.33781
Betaproteobacteria	Burkholderiales	Acidovorax	1.89913	7.23942	11.0983	18.2119
		Cupriavidus	4.472		1.24305
		Herbaspirillum				3.49147
		Leptothrix		2.96974	2.61726	6.53887
		Ralstonia	1.06027
		Ramlibacter			2.87069	1.58611
		Variovorax	14.1643	13.6697	14.2611	13.2672
	Neisseriales	Laribacter		5.86587
		Pseudogulbenkiania	6.12188		2.09895	3.87025
	Nitrosomonadales	Methylovorus		1.65803
		Sideroxydans	3.08594	9.70218	1.26932	4.61345
	Rhodocyclales	Thauera	4.93327
Chloroflexi	Anaerolineales	Anaerolinea	2.39263
Cyanobacteria	Chroococcales	Gloeocapsa					8.91915	8.42626	9.35871	8.37983
		Stanieria					5.32351	5.73639	4.04053	5.74101
	Nostocales	Calothrix					5.58399	5.83142	8.33649	8.32968
Deinococcus-Thermus	Thermales	Oceanithermus	1.98243
Deltaproteobacteria	Aeromonadales	Aeromonas		6.35941		3.2149
	Desulfovibrionales	Desulfovibrio	4.16315	2.0341	5.3369	3.66969	1.38813	2.44443	1.45345	2.74298
	Desulfuromonadales	Geobacter	2.6524		2.68402
	Myxococcales	Corallococcus	2.33955		2.00462
Epsilonproteobacteria	Campylobacterales	Campylobacter					3.78867	3.96553	4.25919	4.06669
Firmicutes	Bacillales	Alicyclobacillus	2.52629
		Exiguobacterium					3.37335	4.49889	5.26145	5.66123
	Lactobacillales	Lactobacillus			1.61759			2.10101	2.23445	1.38228
		Streptococcus					3.11737	4.01827	1.8722	3.91812
	Mycoplasmatales	Mycoplasma					5.25703	5.17472	3.60119	5.40274
	Selenomonadales	Acidaminococcus			1.02731
Gammaproteobacteria	Chromatiales	Thioalkalivibrio		4.06728		2.71303
	Pseudomonadales	Acinetobacter					2.23714		1.16185
		Pseudomonas	2.88168	5.65101	9.11389	11.5725
	Xanthomonadales	Rhodanobacter	3.58376		1.84687
		Stenotrophomonas		1.76968		1.41275
		Xanthomonas	1.85729
Gemmatimonadetes	Gemmatimonadales	Gemmatimonas	1.84201
Planctomycetes	Planctomycetales	Rhodopirellula					2.21279	1.49795
Spirochaetes	Spirochaetales	Leptospira					7.27605	6.3643	7.27028	5.36103
		Sphaerochaeta					18.7658	19.5308	20.8656	20.6862
Thermotogae	Thermotogales	Thermotoga	1.30812		2.18133	1.80003
Denitrification
Phyllum/Class	Order	Predicted Organism	Estimated Abundance (%)
			PAB	PAS	PMB	PMS	VAB	VAS	VMB	VMS
Acidobacteria	Acidobacteriales	Candidatus_Chloracidobacterium						1.12574
		Candidatus_Koribacter	7.00164
Actinobacteria	Acidimicrobiales	Acidimicrobium						1.11131
		Ilumatobacter	4.0474
	Actinomycetales	Arcanobacterium				5.2136
		Corynebacterium						10.6497	5.17936
		Frankia					1.26339	4.50416
		Kribbella			2.23722
		Microbacterium			2.15225
		Microlunatus			1.33831				2.13974
		Mycobacterium								4.77148
		Propionibacterium			1.5295	2.66446
		Tropheryma					2.6878
	Bifidobacteriales	Bifidobacterium	10.0212	11.3201	5.52184	8.03664
	Coriobacteriales	Adlercreutzia				1.52614
	Eggerthellales	Gordonibacter	4.07572		6.59101
	Geodermatophilales	Modestobacter					2.69375
	Micrococcales	Jonesia			1.79857			4.33785	2.6013
	Pseudonocardiales	Saccharothrix					3.73424	2.14662		1.42467
Alphaproteobacteria	Caulobacterales	Caulobacter			2.09907
	Magnetococcales	Magnetococcus						6.5372		1.70297
	Rhizobiales	Bradyrhizobium	8.46121		9.27866
		Mesorhizobium	6.12896						1.55732
		Methylocystis						1.14273
		Pelagibacterium				1.44658
		Rhodopseudomonas						1.84498	3.91905	1.90423
		Starkeya							1.18343
	Rhodobacterales	Paracoccus		1.50935			4.65546		4.8429
		Rhodobacter	3.87225
		Ruegeria					2.36249
	Rhodospirillales	Acetobacter				1.33208
		Azospirillum				1.22809
		Gluconacetobacter		3.84388			4.41976	2.27646
		Gluconobacter						2.42322
		Granulibacter				1.68672
		Magnetospirillum		2.48538	2.2676	6.02403
		Rhodospirillum				1.13266
	Sphingomonadales	Zymomonas							2.60946
Bacteroidetes	-	Rhodothermus				1.75746		2.22532
	Bacteroidales	Bacteroides		1.42781		3.58151
		Porphyromonas								1.26982
		Prevotella		1.62932	4.18107
	Cytophagales	Fibrella						3.9193		1.07354
		Spirosoma								1.94163
	Flavobacteriales	Echinicola						2.72323	4.88459	4.58327
		Muricauda					1.73751
		Niastella		2.45112			3.76839		2.9495
	Saprospirales	Haliscomenobacter							3.7759	3.25067
Betaproteobacteria	Burkholderiales	Acidovorax		6.25827	3.07397	3.56746
		Albidiferax			1.0491
		Burkholderia			7.05587	2.57535
		Comamonas								2.91453
		Cupriavidus			4.36373
		Herminiimonas		5.21675
		Leptothrix			2.67174					1.89343
		Methylibium		3.79532		6.94827			1.61891	12.9197
		Polaromonas				10.4835		3.36244		5.24772
		Rubrivivax				1.26838	1.60411	2.68827	8.2829	1.57625
		Variovorax	9.32098
		Verminephrobacter					7.08308
	Neisseriales	Chromobacterium						2.9392
		Laribacter			4.97773				9.42321
		Pseudogulbenkiania		2.81292
	Nitrosomonadales	Methylovorus		11.9608	2.2253	10.2198	10.2003
		Sideroxydans		3.9975
	Rhodocyclales	Dechloromonas						2.52199
	Rhodocyclales	Thauera	8.28217
Chlorobi	Ignavibacteriale	Ignavibacterium		1.42981		2.20555
Chloroflexi	Anaerolineales	Anaerolinea		1.97013		1.12624
	Chloroflexales	Chloroflexus						5.56719
	Dehalococcoides	Dehalococcoides						1.93252
	Herpetosiphonales	Herpetosiphon								3.68462
	Thermomicrobiales	Thermomicrobium						5.18146		4.54427
Cyanobacteria	Oscillatoriales	Geitlerinema					7.59505
	Chroococcales	Halothece					1.64147
	Synechococcales	Synechococcus				2.52309
Deinococcus-Thermus	Deinococcales	Deinococcus		2.34133					3.36429	8.3532
	Oceanithermus	Oceanithermus	2.0493		3.42274				6.13217
	Thermales	Meiothermus					1.52696	1.69459	4.39622	4.94881
Deltaproteobacteria	Aeromonadales	Aeromonas			2.04992	1.70715
	Bdellovibrionales	Bdellovibrio	2.24304	3.55927
	Desulfobacterales	Desulfobacterium				1.72301
		Desulfococcus		4.46121
	Desulfuromonadales	Geobacter	1.23781
	Myxococcales	Haliangium						1.28553		3.59498
Epsilonproteobacteria	Campylobacterales	Helicobacter					1.18473			1.17098
Firmicutes	Bacillales	Alicyclobacillus	1.26458
	Clostridiales	Blautia				2.693
	Lactobacillales	Lactobacillus	2.46556
	Selenomonadales	Acidaminococcus						1.87813		3.02264
Gammaproteobacteria	Cellvibrionales	Simiduia					2.23007
	Chromatiales	Allochromatium	1.39276
		Halothiobacillus	1.43029
		Thioalkalivibrio	3.11777
		Thiocystis						2.93059
	Enterobacteriales	Dickeya				4.07975	8.76469			10.167
		Pantoea								1.33879
	Oceanospirillales	Chromohalobacter				1.27951	4.37425	4.25103
	Pasteurellales	Aggregatibacter				1.69315
	Pseudomonadales	Acinetobacter			2.36155
		Cellvibrio					2.35779
		Moraxella								1.14913
		Pseudomonas	5.37888	4.12618	4.11708		5.0192	7.63239	11.5642	2.11779
Gemmatimonadetes	Gemmatimonadales	Gemmatimonas	4.22428	4.60867	2.47584	1.25502
Nitrospirae	Nitrospirales	Leptospirillum						5.71611
Planctomycetes	Planctomycetales	Isosphaera					6.4666
		Planctomyces				3.82227
Sphingobacteria	Sphingobacteriales	Saprospira						1.84656
Spirochaetes	Spirochaetales	Sphaerochaeta		2.06364
	Leptospirales	Turneriella						2.94449
Synergistetes	Synergistales	Aminobacterium					1.6517
Thermotogae	Thermotogales	Thermotoga	2.6448		2.23814
Sulfur
Inorganic S Assimilation
Phyllum/Class	Order	Predicted Organism	Estimated Abundance (%)
			PAB	PAS	PMB	PMS	VAB	VAS	VMB	VMS
Acidobacteria	Acidimicrobiales	Acidimicrobium	2.47501
		Amycolatopsis			4.22039
	Actinomycetales	Corynebacterium	2.21539	5.2494		4.44793
		Ilumatobacter		3.02043	3.63995	2.6676
		Mobiluncus					3.02574	4.25828	3.31963	3.38421
		Propionibacterium			1.11959	1.00496
	Bifidobacteriales	Bifidobacterium	1.43393	1.57823		2.36347
	Koribacter	Candidatus_Koribacter	1.40094
	Micrococcales	Jonesia					5.83565	5.93334	4.29599	5.20228
		Rothia						1.38364	1.04779
Alphaproteobacteria	Bdellovibrionales	Micavibrio				1.07665
	Rhizobiales	Bradyrhizobium	10.1738	4.05281	3.62378
		Rhodopseudomonas					1.2218
	Rhodobacterales	Ketogulonicigenium							1.27856
		Paracoccus		2.21465
		Ruegeria					2.2528	2.51427		2.10466
Aquificae	Aquificales	Thermocrinis						2.35059	1.65185	1.8928
Bacteroidetes	Bacteroidales	Alistipes	2.37918			3.28496
		Prevotella		2.12325			1.77469
	Cytophagales	Fibrella					1.14794	1.46952	1.18364	1.45926
Betaproteobacteria	Burkholderiales	Acidovorax		2.83832		3.29137
		Alicycliphilus	2.10917	5.91068	6.87942	6.17843
		Burkholderia	2.21094	1.95216		1.26124
		Herbaspirillum		2.39206		3.81869
		Leptothrix			1.60563
		Methylibium	2.2771
		Rubrivivax	1.212					1.26579	1.19659
		Variovorax	3.73579	3.99923	3.08731	3.82004
	Gallionellales	Sideroxydans	6.19287	3.46096	5.90511	7.19238
	Hydrogenophilales	Thiobacillus	1.92802	2.14099		2.21055
	Methylophilales	Methylovorus		2.12283
	Neisseriales	Pseudogulbenkiania		3.35372	1.53691
	Rhodocyclales	Azoarcus			8.11461	1.92736	1.57315	1.21697		1.02636
		Thauera	3.36253	2.50987		2.29332
Chlorobi	Chlorobiales	Chlorobaculum	2.04823	3.77495	3.79583	4.27742
Chloroflexi	Anaerolineaceae	Anaerolinea					2.28675	1.26324	2.13342	2.24336
	Chloroflexales	Chloroflexus							1.58808
	Thermomicrobiales	Thermomicrobium	2.04189
Cyanobacteria	Chroococcales	Synechocystis					4.44032	7.36157	8.07099	6.65532
	Nostocales	Anabaenopsis					38.0612	39.2904	42.0628	41.0126
	Oscillatoriales	Arthrospira					7.01786	9.24347	8.70082	8.44787
	Synechococcales	Synechococcus					1.9594	1.27052	2.0443	1.06339
Deinococcus-Thermus	Deinococcales	Deinococcus	2.73334		4.3856
	Thermales	Meiothermus					2.84993	2.55044	2.26125	2.42946
		Oceanithermus			2.90334
Deltaproteobacteria	Aeromonadales	Aeromonas		1.75658
	Bdellovibrionales	Bdellovibrio	1.69063	1.30159	1.80584	1.78946
	Desulfovibrionales	Desulfovibrio	2.58173		1.25301
	Myxococcales	Anaeromyxobacter	1.64659
Fibrobacteres	Fribrobacterales	Fibrobacter	1.06679	3.51771	1.71016
Firmicutes	Bacillales	Alicyclobacillus	5.9308		6.87604	2.47612
	Clostridiales	Desulfotomaculum					3.60475	2.12127	2.97235	3.21641
	Erysipelotrichales	Erysipelothrix	1.39588	2.88378	3.22121	2.64867
	Lactobacillales	Lactobacillus	2.15648		3.48628	2.24713
	Thermonoanaerobacterales	Coprothermobacter					8.0508	6.2836	7.82685	8.3491
Gammaproteobacteria	Alteromonadales	Shewanella						1.17516
	Cellvibrionales	Saccharophagus					3.42505	5.02984	4.53611	4.19071
	Chromatiales	Halothiobacillus		1.28835
		Thioalkalivibrio	7.30924	7.88372	4.9256	9.4102	2.03932
	Lysobacterales	Rhodanobacter	1.18295
	Pseudomonadales	Pseudomonas	1.60084		4.23282	1.31166	1.04785			1.07037
	Vibrionales	Vibrio	2.31238	1.23544		1.58588
Gemmatimonadetes	Gemmatimonadales	Gemmatimonas	4.09066	6.60687	7.03703	5.54023
Planctomycetes	Planctomycetales	Pirellula	1.40801	2.87261	2.43921	4.03895
		Planctomyces		1.04289
Spirochaetes	Spirochaetales	Spirochaeta	1.22142	1.23009		1.01221
Thermotogae	Thermotogales	Thermotoga	1.35704		2.19658
CsdL Protein Family
Phyllum/Class	Order	Predicted Organism	Estimated Abundance (%)
			PAB	PAS	PMB	PMS	VAB	VAS	VMB	VMS
Acidobacteria	Koribacter	Candidatus_Koribacter	5.80331	1.05442	8.37232	2.243
Actinobacteria	Acidimicrobiales	Ilumatobacter	2.51388	3.68135	1.61204	1.19173
	Acidimicrobium	Acidimicrobium		2.06566	1.36333	4.7388
	Actinomycetales	Corynebacterium	2.93929	6.51432	5.02362	5.78535	4.98045	5.17461	3.34226	5.48933
		Gordonia		2.91702		4.08056
		Jonesia					5.45688	6.19684	8.09792	6.99422
		Mycobacterium					1.5332
		Nocardioides	2.78553
		Rhodococcus	5.78418	4.73218	1.49779	6.24499
	Bifidobacteriales	Bifidobacterium	7.06066	7.08041	5.83261	7.24035	3.32928	1.81371
	Micrococcales	Intrasporangium		2.53676	2.83408
	Propionibacteriales	Propionibacterium			1.3816
Alphaproteobacteria	Rhizobiales	Starkeya					1.43893		1.01144
		Xanthobacter								1.23796
	Rhodobacterales	Dinoroseobacter	3.48496	1.91279	1.45761	6.09434	5.26011	3.52972	3.34624	2.51861
		Paracoccus	2.01393	1.97865
		Ruegeria	1.33933	1.82316	4.00323	2.27852
	Rickettsiales	Anaplasma					3.15972	2.99908	2.29943
	Sphingomonadales	Novosphingobium				2.46843
		Sphingopyxis								1.20476
Bacteroidetes	Bacteroidales	Alistipes	1.45558		2.52313	1.81293
	Flavobacteriales	Fluviicola	2.70242	3.97314	2.67905	5.64646
		Muricauda	1.20315
	Sphingnobacteriales	Haliscomenobacter	1.31181		2.54312	1.10304
Betaproteobacteria	Burkholderiales	Bordetella	1.75739		1.1047
		Burkholderia	4.33405		2.132
		Janthinobacterium		1.08468		1.22241
		Leptothrix	2.97548		1.64291
		Polynucleobacter		1.69785
		Thiomonas					1.49385
		Variovorax	6.94714	10.9265	9.28985	13.1009
	Hydrogenophilaceae	Thiobacillus			1.93649
	Rhodocyclales	Azoarcus					1.69661	1.54128
		Thauera	3.42403	4.18497	3.37798	3.95349
	Tremblaya	Candidatus_Tremblaya						1.54517	2.08524	2.35541
Chlorobi	Chrlorobiales	Chlorobaculum	1.41927		2.059
	Ignavibacteriales	Ignavibacterium	1.15663	1.35076	1.19546	1.08993
Cyanobacteria	Chroococcales	Synechocystis					2.03638	2.96966	2.89577	3.29991
	Nostocales	Anabaenopsis					32.5262	37.612	39.4893	37.3996
	Oscillatoriales	Arthrospira					16.8917	18.8143	20.5872	21.6386
	Synechococcales	Chamaesiphon			1.11401	1.4515
Deinococcus-Thermus	Deunococcales	Truepera					2.40875	2.01514	1.90383	1.64689
	Thermales	Marinithermus	2.09758	1.77074	2.29876
	Thermales	Thermus						1.18686
Deltaproteobacteria	Desulfovibrionales	Desulfovibrio		2.36717	1.52757					1.00176
	Myxococcales	Anaeromyxobacter	3.68615	1.10013	2.47478
Fibrobacteres	Fibrobacterales	Fibrobacter		1.13485
Firmicutes	Bacillales	Alicyclobacillus	7.00184	3.83269	6.39174	3.01714
		Exiguobacterium	1.60816	2.55947	3.3065	1.73537
	Clostridiales	Desulfotomaculum					2.29282
	Selenomonadales	Selenomonas	1.08476
	Thermoanaerobacterales	Coprothermobacter					1.19114
Gammaproteobacteria	Cellvibrionales	Saccharophagus					3.53052	5.87923	5.14041	6.36884
	Chromatiales	Halothiobacillus		1.93137
	Methylococcales	Methylomicrobium				1.2589
	Pasteurellales	Mannheimia	1.536
Gemmatimonadetes	Gemmatimonadales	Gemmatimonas	1.53275
Planctomycetes	Planctomycetales	Planctomyces		2.25643	1.46461	2.00939
Thermotogae	Thermotogales	Thermotoga	1.06283	1.24241	1.23144	2.02291
Verrucomicrobia	Puniceicoccales	Coraliomargarita		4.99207		2.74974
DMSP mineralization
Phyllum/Class	Order	Predicted Organism	Estimated Abundance (%)
			PAB	PAS	PMB	PMS	VAB	VAS	VMB	VMS
Actinobacteria	Acidimicrobium	Acidimicrobium		1.98485	2.16425	4.22456
	Actinomycetales	Arcanobacterium	1.08805		1.99042
		Corynebacterium								2.29163
		Gordonia	1.21027	2.68703
		Jonesia					5.294	3.55862	5.53327	4.39991
		Nocardioides	3.88148		4.13457
		Propionibacterium	1.0013	3.01956	3.33154	3.93023	4.99358	4.19176	2.27227	1.72116
	Bifidobacteriales	Bifidobacterium	8.41238	11.6136	8.77038	8.30383	1.37935	1.38517
	Desulfobacterales	Desulfobacterium	1.74386		1.63216	2.43407
	Eggerthellaceae	Adlercreutzia			1.30279
	Methanobacteriales	Methanobacterium		1.02797
	Micrococcales	Beutenbergia	1.40204
		Kocuria							1.44239
Alphaproteobacteria	Caulobacterales	Caulobacter	1.29645	2.95982
	Puniceispirillum	Candidatus_Puniceispirillum			2.87643
	Rhizobiales	Bradyrhizobium	6.12602	1.11415		1.23869
		Mesorhizobium	2.47371		3.24162	3.01524
		Oligotropha		5.12827
		Rhodopseudomonas			1.91839
		Xanthobacter				1.33704		2.34061
	Rhodobacterales	Paracoccus							1.11358
		Ruegeria		3.39445		3.41366	5.88609	1.14665		3.10078
	Rhodospirillales	Acetobacter					1.85082
		Gluconacetobacter		3.63187			4.39133	5.11281	3.09582	3.49448
		Magnetospirillum	2.02353		2.33094	1.55051
	Sphingomonadales	Novosphingobium	1.58258	1.28066		1.50306
		Sphingomonas							1.39945
Bacteroidetes	Bacteroidales	Prevotella				1.13508
Betaproteobacteria	Buckholderiales	Acidovorax		2.96672	8.65073	4.21084	3.52556	2.03619	2.85238	3.75826
		Alicycliphilus	4.22991		2.30629	1.24438
		Bordetella	2.29547		2.15805	1.98912
		Burkholderia	2.84218			1.91987
		Delftia		1.06452
		Thiomonas					1.60447
		Variovorax	9.48469	10.854	11.4948	15.6233
	Methylophilales	Methylovorus			1.44634
	Rhodocyclales	Thauera	1.54724	4.15809			7.20035	2.53289
	Tremblaya	Candidatus_Tremblaya		1.3053	1.39717		1.80635	3.07176	3.26003	3.84861
Chlorobi	Chlorobiales	Chlorobaculum			1.56031
		Pelodictyon				1.38354
	Ignavibacteriales	Ignavibacterium		1.06039		2.24822
Chloroflexi	Anaerolineales	Anaerolinea	1.18036
Cyanobacteria	Chroococcales	Synechocystis						4.28057	4.56801	5.27834
	Nostocales	Anabaenopsis					30.3707	34.1589	41.2678	36.2734
	Oscillatoriales	Arthrospira					10.6559	13.4311	13.6491	13.3934
		Pseudanabaena	1.74557
	Synechoccocales	Chamaesiphon			1.5766	1.60027	2.13542
		Synechococcus		1.31931			4.7969
		Thermosynechococcus					3.62526	5.51281	4.76645	3.11124
Deinococcus-Thermus	Thermales	Marinithermus	1.97862		1.10868		2.1811	3.59069	2.94892	3.17231
		Oceanithermus			1.18669
Deltaproteobacteria	Desulfovibrionales	Desulfovibrio	1.62319	1.01993	2.4022	1.06198
	Myxococcales	Anaeromyxobacter	3.13875
Epsilonproteobacteria	Campylobacterales	Helicobacter	1.04777	1.56921		1.4254
Firmicutes	Bacillales	Alicyclobacillus	8.95152	5.91279	11.3329	4.36048
	Selenomonadales	Selenomonas	1.66399
Gammaproteobacteria	Cellvibrionales	Simiduia	3.52913
	Chromatiales	Halothiobacillus		4.26909		4.15846
		Thioalkalivibrio	3.521	4.7417	2.98802	2.30136
	Lysobacterales	Xanthomonas								4.0243
	Pasteurellales	Aggregatibacter			1.02965
		Haemophilus	1.21621
	Pseudomonadales	Moraxella		2.10157	1.12772
		Pseudomonas			1.96949	2.6472
	Xanthomonadales	Pseudoxanthomonas						3.85284	3.5612	1.63833
Gemmatimonadetes	Gemmatimonadales	Gemmatimonas	7.15847	6.00756	2.17769	9.50622
Sulfur Oxidation
Phyllum/Class	Order	Predicted Organism	Estimated Abundance (%)
			PAB	PAS	PMB	PMS	VAB	VAS	VMB	VMS
Actinobacteria	Actinomycetales	Corynebacterium	1.30297	3.27932		2.41863	4.1954	5.55176	5.03506	3.52836
		Mycobacterium					16.9416	13.7088	13.1254	10.3335
		Propionibacterium			1.9314					2.34094
	Bifidobacteriales	Bifidobacterium	3.08298	6.06645	8.29266	7.445	1.90477	2.77368	4.0676	3.91064
	Coriobacteriales	Olsenella	9.27791	5.96574	5.49524	6.85429	3.82293			2.15761
	Desulfobacterales	Desulfobacterium	1.72872		1.63984	4.05966
	Eggerthellales	Adlercreutzia	5.0419		1.10082	2.78019
		Slackia			1.56478	2.53994
	Micrococcales	Arthrobacter	2.71477		1.71512
Alphaproteobacteria	Caulobacterales	Caulobacter	2.4414
	Rhizobiales	Mesorhizobium	1.96384
		Rhodopseudomonas	3.54859
		Starkeya	1.87519
		Xanthobacter		2.9986
	Rhodospirillales	Acetobacter		1.08829
		Magnetospirillum	5.38973	3.88693	10.2598	9.37327	8.83476	8.11237	5.94467	4.77164
		Rhodospirillum		1.39274
Bacteroidetes	Bacteroidales	Prevotella	1.42487	1.65309	2.05823		4.11191			2.59587
Betaproteobacteria	Burkholderiales	Acidovorax	1.65041	1.27063	20.1091	15.3247		5.10573	3.08233	1.70202
		Albidiferax	5.05181	6.07486	2.60641	9.26021
		Comamonas		5.75052		3.15473
		Delftia				1.15058
		Leptothrix					4.35999	3.58535	5.7162	1.82315
		Polaromonas		1.57824
		Pusillimonas				3.23615
		Ralstonia	3.35652
		Ramlibacter	8.78588				1.33472
		Variovorax	6.77409	5.06835	11.2907	3.90445	3.89752	4.53243	2.98316	5.85838
	Methylophilales	Methylovorus	1.0743	5.45806
	Neisseriales	Laribacter					4.38142	1.24987		2.41142
	Rhodocyclales	Thauera	4.24543		1.27999			1.16402
	Tremblaya	Candidatus_Tremblaya							1.37283	1.6445
Chloroflexi	Herpetosiphonales	Herpetosiphon					2.05643	3.70006	1.20048	5.85557
Cyanobacteria	Chroococcales	Synechocystis								1.07703
	Nostocales	Nostoc							4.80732
	Synechoccocales	Thermosynechococcus		1.07976
		Chamaesiphon						1.22092		1.59964
		Synechococcus					2.32165	5.0663	6.30412	5.99041
Deinococcus-Thermus	Thermales	Meiothermus					1.47923	3.10033	2.89609	1.94126
Deltaproteobacteria	Desulfobacterales	Desulfococcus	1.70835	1.56578
	Desulfovibrionales	Desulfovibrio		4.15613		2.96019	1.13693			7.11301
Epsilonproteobacteria	Campylobacterales	Helicobacter	2.77878	4.27834	2.89058	4.39497	3.12291	2.53289	2.19927	1.98539
Firmicutes	Cellvibrionales	Simiduia	3.03842	3.11557
	Clostridiales	Coprothermobacter						5.17454		1.36918
		Desulfotomaculum					2.84931	4.30051	4.25191	2.77729
	Lactobacillales	Lactobacillus			6.64053	2.07992			2.83423	1.26183
Gammaproteobacteria	Alteromonadales	Shewanella		3.53917
	Cellvibrionales	Saccharophagus							4.72509	2.93976
	Chromatiales	Allochromatium						1.57192	2.059
		Spiribacter		4.04398
		Thioalkalivibrio	2.98021		1.95451
	Lysobacterales	Pseudoxanthomonas							4.14508
		Xanthomonas	2.06462	1.65581		1.77143	2.28603	1.98329
	Oceanospirillales	Chromohalobacter			2.28548		3.51146		5.25417
		Halomonas					12.0261	9.47379	3.27983	11.3068
	Pseudomonadales	Moraxella					1.98934	2.13177		2.16137
		Pseudomonas	2.3151		4.73466	3.53745	3.14224	4.70725	4.02556	3.16064
	Thiotrichales	Thioalkalimicrobium		2.03159			2.13515
Gemmatimonadetes	Gemmationadales	Gemmatimonas	11.3954	8.47193	7.52507	7.97008
Tenericutes	Mycoplasmatales	Mycoplasma					1.73174	2.27114	2.76805	1.19703
Thermotogae	Thermotogales	Thermotoga			1.84238
Arsenic
Arsenic Resistance Methabolism
Phyllum/Class	Order	Predicted Organism	Estimated Abundance (%)
			PAB	PAS	PMB	PMS	VAB	VAS	VMB	VMS
Actinobacteria	Acidimicrobiales	Acidimicrobium	5.52067	8.24264	8.47387	2.98707
	Actinomycetales	Clavibacter			1.4821
		Corynebacterium					11.6164	12.2138	8.90052	11.7936
		Kocuria	1.89921		1.73853
		Microbacterium				1.13087
		Microlunatus		1.2701
		Propionibacterium	2.98821	8.45667	1.98857	3.39123
	Bifidobacteriales	Bifidobacterium	3.74378	2.73544	2.12366
	Micrococcales	Brachybacterium	1.86197
Alphaproteobacteria	Rhizobiales	Starkeya	3.22597				1.22449
		Rhodopseudomonas	4.55669
	Rhodobacterales	Ketogulonicigenium		1.47107		4.26624
	Rhodospirillales	Acidiphilium	5.81516	3.76023	5.06095	5.14737
Bacteroidetes	Flavobacteriales	Flavobacterium			1.52873
		Robiginitalea								1.07671
	Saprospirales	Haliscomenobacter	3.72622
Betaproteobacteria	Burkholderiales	Acidovorax		1.9284	2.30488
		Albidiferax			1.55801
		Burkholderia	2.23354	1.9751	1.66428
		Delftia	2.49363		1.52328	1.75017
		Herbaspirillum					3.84765	3.7922	2.77142	2.47616
		Leptothrix	1.68999		5.70236	1.67136	2.52595	2.38097	2.02399
		Variovorax	4.20038	1.05307		1.70844
	Neisseriales	Pseudogulbenkiania				2.84797
	Nitrosomonadales	Methylovorus				1.32327
		Sideroxydans		5.80345	1.31485	2.56653
Chlorobi	Chlorobiales	Chlorobaculum	1.34367
	Ignavibacteriales	Ignavibacterium		1.79899		1.34271
Chloroflexi	Chloroflexales	Chloroflexus	2.40759
		Roseiflexus					1.38053
	Thermomicrobiales	Thermomicrobium	2.0838
Chrysiogenetes	Chrysiogenales	Chrysiogenetes	1.45457
Cyanobacteria	Nostocales	Anabaena					2.95049	9.98632	13.0306	9.81646
		Anabaenopsis					49.9829	45.2507	51.7989	54.5837
	Oscillatoriales	Crinalium					5.22944	6.5482	2.8407
	Pleurocapsales	Stanieria							1.56588	1.86785
	Synechococcales	Leptolyngbya		2.32623	1.90938
		Synechococcus	1.03246	1.59404			4.81396	5.38212	2.60439	4.2629
		Synechocystis						1.6469	1.50528	2.65009
Deinococcus-Thermus	Deinococcales	Deinococcus	2.13377		2.63817	4.70936
		Truepera							1.24956
	Thermales	Oceanithermus					1.49865
Deltaproteobacteria	Aeromonadales	Aeromonas	1.97955	4.19152	6.62887	6.21805
	Myxococcales	Anaeromyxobacter	2.47861
Firmicutes	Bacillales	Bacillus	1.29694
	Clostridiales	Desulfotomaculum					7.12451	5.10718	7.9625	1.93632
		Filifactor				1.11495
	Lactobacillales	Enterococcus		1.94916
		Lactobacillus		2.10799		4.80695
	Mycoplasmatales	Mycoplasma					1.34034
Gammaproteobacteria	Aeromonadales	Oceanimonas			2.77174
	Enterobacteriales	Erwinia			1.60631	1.15765
		Klebsiella	1.59438
		Pantoea	3.04163		1.96733	1.20942
	Pseudomonadales	Moraxella		2.28841		1.46718
		Pseudomonas	7.72342	4.05276	6.04271	11.4193
	Vibrionales	Vibrio	1.18225	5.71672
	Xanthomonadales	Frateuria		1.4189
		Pseudoxanthomonas			2.62012
		Stenotrophomonas		2.74926
Gemmatimonadetes	Gemmatimonadales	Gemmatimonas	1.47216	5.85052	6.67226	12.0162
Planctomycetes	Planctomycetales	Pirellula	5.41491	3.23728	4.79436	7.16304
		Planctomyces	2.92818	2.03349	2.62759
		Rhodopirellula			4.54224
Spirochaetes	Spirochaetales	Leptospira		1.35733		1.86954
		Spirochaeta					1.08632	1.32422
Thermotogae	Thermotogales	Thermotoga	1.84853	3.23038	3.01149	3.16636
Verrucomicrobia	Verrucomicrobiales	Opitutus	3.46099	3.06084	1.62924
